# Supplementary material for: Characterization and Classification In Silico of Peptides with Dual Activity (Antimicrobial and Wound Healing)
Source: Int J Mol Sci. 2023 Aug 23;24(17):13091. doi: 10.3390/ijms241713091 (PMC10487549; doi:10.3390/ijms241713091)
Supplement: Supplementary file 1 [file ijms-24-13091-s001.zip]

Archive with 1 entries (1 files):
- ijms-2544295-supplementary.xlsx
